# Supplementary material for: Rare and Common Variants Uncover the Role of the Atria in Coarctation of the Aorta
Source: Genes (Basel). 2022 Apr 2;13(4):636. doi: 10.3390/genes13040636 (PMC9032275; doi:10.3390/genes13040636)
Supplement: Supplementary file 1 [file genes-13-00636-s001.zip]

Archive with 1 entries (1 files):
- genes-1623476-supplementary.pdf
